# Supplementary material for: Novel Bispidine-Monoterpene Conjugates—Synthesis and Application as Ligands for the Catalytic Ethylation of Chalcones
Source: Molecules. 2021 Dec 13;26(24):7539. doi: 10.3390/molecules26247539 (PMC8703799; doi:10.3390/molecules26247539)
Supplement: Supplementary file 1 [file molecules-26-07539-s001.zip]

Archive with 1 entries (1 files):
- molecules-1506151-supplementary.pdf
